# Supplementary material for: Single-Cell RNA Sequencing Profiles Identify Important Pathophysiologic Factors in the Progression of Diabetic Nephropathy
Source: Front Cell Dev Biol. 2022 May 10;10:798316. doi: 10.3389/fcell.2022.798316 (PMC9129094; doi:10.3389/fcell.2022.798316)
Supplement: Supplementary file 1 [file Table2.XLSX]

## Sheet: Sheet1
Gene	log2FC	p_value
CD163	-3.01854	0.0151285
XIST	-2.59587	6.89828e-05
PRKX	-2.55147	0.000475064
IQGAP2	-2.19391	0.0145946
SLC17A5	-2.14319	0.00829897
TNFAIP2	-2.11593	0.011731
TGFBI	-2.06643	0.0331237
CERKL	-2.05791	0.00991606
DNAJC5	-2.03011	0.00315287
ZNF718	-1.93389	0.00828609
AC093323.1	-1.9003	0.0157825
ITGB2	-1.86703	0.0104059
GLYR1	-1.84688	0.0289788
OGFRL1	-1.84309	0.019984
PILRA	-1.79769	0.00315005
TCIRG1	-1.77434	0.00824186
SLC12A9	-1.74928	0.00657787
SLC6A13	-1.7268	0.00532811
AC005410.2	-1.72474	0.00317693
NINJ1	-1.72267	0.00319039
SELENOW	-1.71725	0.041364
CLEC4E	-1.67821	0.000128618
DAZAP1	-1.67265	0.0269797
AL807752.6	-1.67093	0.000128618
SLA	-1.66639	0.02228
AC010422.5	-1.64314	0.0434162
SRGAP2B	-1.63861	0.00180728
RPL23A	-1.63221	0.0401894
RPS6KA4	-1.62723	0.0273651
ZBTB16	-1.6218	0.0165032
RRP7A	-1.58415	0.0246994
TBXAS1	-1.57537	0.0242149
ZNF622	-1.56052	0.0289274
SAMHD1	-1.55791	0.00686998
KLRF1	-1.55481	0.0169699
ULK1	-1.53841	0.01173
PLCB2	-1.48835	0.0488727
PSMB6	-1.48173	0.0168076
SUSD3	-1.45761	0.0169774
SETD1A	-1.4504	0.0428227
TBC1D7	-1.42588	0.0287128
CTSA	-1.41369	0.0167128
LEPROT	-1.4034	0.016822
NBPF14	-1.39876	0.0258218
PRKCSH	-1.39205	0.0325388
TACSTD2	-1.36313	0.044754
EEA1	-1.35577	0.00963825
NHSL1	-1.30753	0.0286321
IKBKB	-1.30242	0.0414288
KIAA0391	-1.27822	0.0436337
RASSF4	-1.2717	0.0435908
CNOT8	-1.2621	0.0327433
FGD5-AS1	-1.2202	0.0430421
AC124319.1	-1.18786	0.0175999
ATP8B1	-1.17606	0.0438576
PRKD3	-1.0327	0.0435829
ARID1B	1.07206	0.020747
ZNF33A	1.17107	0.0400796
BICD1	1.19941	0.0440129
LARP4B	1.21001	0.0483306
MAVS	1.2628	0.0440129
ARHGDIB	1.26288	0.0483306
ZNF217	1.28895	0.0483306
AC009022.1	1.30811	0.0400796
SCAPER	1.30916	0.0483306
PPP3CC	1.32555	0.0483306
CHD7	1.34203	0.0364958
ANKRD49	1.365	0.0302543
SUPT20H	1.36916	0.0364958
ANKRD26	1.37307	0.0483306
PPM1K	1.37672	0.0440129
MAP4K4	1.37788	0.0483306
ATXN7	1.38045	0.0332302
RERE	1.38185	0.0364958
DGLUCY	1.39926	0.0364958
SRSF2	1.40449	0.0302543
PARVG	1.41101	0.0483306
ZDHHC21	1.41505	0.0332302
PTPN4	1.41538	0.0483306
RPS19	1.41634	0.0440129
AL390728.4	1.42652	0.0275421
SACM1L	1.42693	0.0364958
PTBP3	1.42878	0.018893
EIF4B	1.43688	0.0440129
TUT4	1.43711	0.0270257
MKLN1	1.447	0.0250703
CD6	1.44965	0.0483306
PRPF8	1.45649	0.0275421
IL6ST	1.47687	0.0250703
RGPD2	1.48157	0.0364958
BTN3A1	1.49599	0.0250703
MIA2	1.50333	0.0332302
RAD21	1.5042	0.0440129
CEP85L	1.50604	0.0207643
TRAF1	1.50805	0.0483306
PRDM2	1.51661	0.0364958
SON	1.51988	0.0167863
SNX29	1.52937	0.0302543
KLF12	1.53436	0.0302543
PRKCB	1.54005	0.0228175
UBE4A	1.55825	0.0275421
DOCK2	1.58709	0.0117517
CALM1	1.59266	0.0364958
PHKB	1.59453	0.018893
KDM5D	1.59472	0.0400796
ZSWIM6	1.59524	0.0275421
SWAP70	1.6034	0.0364958
ZNF37BP	1.61829	0.0364958
ZNF655	1.66876	0.0156336
ATP9B	1.67209	0.0106809
ZZEF1	1.69813	0.0156336
ANXA1	1.69844	0.0440129
ASCC3	1.6987	0.0207643
FNDC3A	1.70119	0.0142175
PHF20L1	1.71122	0.0171876
UVSSA	1.71608	0.0129272
ZNF431	1.72533	0.0250703
RBBP6	1.72999	0.0117517
RICTOR	1.75779	0.00800849
PPIG	1.79934	0.0142175
HIST1H2AC	1.83406	0.0171876
FAM133B	1.85769	0.00970552
AC004687.1	1.86274	0.0117517
CCNT2	1.92558	0.0106809
JMJD1C	1.93135	0.0486909
FAM214A	1.95446	0.0117517
BCL11A	1.96657	0.0250703
ACAP1	1.98511	0.037923
USP9Y	1.98644	0.00881729
ILF3	2.13787	0.00405497
ANKRD11	2.17326	0.00800849
TXLNGY	2.18122	0.0195258
SMG1P3	2.18249	0.00223788
H3F3B	2.42146	0.00881729
CD44	2.45574	0.00562365
BANK1	2.60409	0.00800849
AC244205.1	2.66559	0.0207643
IGHG1	2.74191	0.0332302
MS4A1	3.54674	0.0013517
