# Supplementary material for: Single-Cell RNA Sequencing Profiles Identify Important Pathophysiologic Factors in the Progression of Diabetic Nephropathy
Source: Front Cell Dev Biol. 2022 May 10;10:798316. doi: 10.3389/fcell.2022.798316 (PMC9129094; doi:10.3389/fcell.2022.798316)
Supplement: Supplementary file 2 [file Table1.XLSX]

## Sheet: Sheet1
Gene A	Gene B	Cell A	Cell B	Score
CD74	COPA	Endothelium	Immune Cells	0.509
JAG1	NOTCH2	Endothelium	Immune Cells	0.384
CD2	CD58	Immune Cells	Endothelium	0.291
CD74	APP	Immune Cells	Endothelium	0.876
CD74	COPA	Immune Cells	Endothelium	0.657
CD74	COPA	Immune Cells	Immune Cells	0.618
CD44	FGFR2	Immune Cells	The thick ascending limb	0.529
CD74	APP	Immune Cells	The thick ascending limb	0.714
CD74	COPA	Immune Cells	The thick ascending limb	0.621
HLA-C	FAM3C	Immune Cells	Collecting duct	0.57
CD44	FGFR2	Immune Cells	Collecting duct	0.521
CD74	APP	Immune Cells	Collecting duct	0.64
CD74	COPA	Immune Cells	Collecting duct	0.658
CD44	FGFR2	Immune Cells	Distal convoluted tubule	0.525
CD74	APP	Immune Cells	Distal convoluted tubule	0.678
CD74	COPA	Immune Cells	Distal convoluted tubule	0.66
CD74	COPA	Immune Cells	Mesangial cells	0.621
HLA-DPB1	NRG1	Immune Cells	Parietal epithelial cells	0.405
CD44	FGFR2	Immune Cells	Parietal epithelial cells	0.587
CD74	APP	Immune Cells	Parietal epithelial cells	0.69
CD74	COPA	Immune Cells	Parietal epithelial cells	0.647
CD74	APP	Immune Cells	Podocytes	0.603
CD74	COPA	Immune Cells	Podocytes	0.645
COPA	SORT1	Immune Cells	Podocytes	0.461
CD74	COPA	Immune Cells	Proximal tubule	0.548
CD44	FGFR2	Immune Cells	Tubular cells	0.537
CD74	APP	Immune Cells	Tubular cells	0.636
CD74	COPA	Immune Cells	Tubular cells	0.615
CXCL12	CXCR4	The thick ascending limb	Immune Cells	0.58
SPP1	CD44	The thick ascending limb	Immune Cells	0.611
PLXNB1	SEMA4D	The thick ascending limb	Immune Cells	0.616
PLXNB2	SEMA4D	The thick ascending limb	Immune Cells	0.293
PVR	CD96	Collecting duct	Immune Cells	0.28
FAM3C	CLEC2D	Collecting duct	Immune Cells	0.496
DLL1	NOTCH2	Collecting duct	Immune Cells	0.311
SPP1	CD44	Collecting duct	Immune Cells	0.514
NTRK1	COPA	Collecting duct	Immune Cells	0.276
EGFR	COPA	Collecting duct	Immune Cells	0.405
SPP1	CD44	Distal convoluted tubule	Immune Cells	0.918
PLXNB1	SEMA4D	Distal convoluted tubule	Immune Cells	0.607
JAG1	NOTCH2	Distal convoluted tubule	Immune Cells	0.332
PLXNB2	SEMA4D	Mesangial cells	Immune Cells	0.32
JAG1	NOTCH2	Mesangial cells	Immune Cells	0.407
PVR	CD96	Parietal epithelial cells	Immune Cells	0.269
SPP1	CD44	Parietal epithelial cells	Immune Cells	0.579
EGFR	COPA	Parietal epithelial cells	Immune Cells	0.369
PLXNB1	SEMA4D	Parietal epithelial cells	Immune Cells	0.637
PLXNB2	SEMA4D	Parietal epithelial cells	Immune Cells	0.427
JAG1	NOTCH2	Parietal epithelial cells	Immune Cells	0.335
PVR	CD96	Podocytes	Immune Cells	0.4
SIRPA	CD47	Podocytes	Immune Cells	0.42
PLXNB2	SEMA4D	Podocytes	Immune Cells	0.425
SPP1	CD44	Proximal tubule	Immune Cells	0.612
PLXNB1	SEMA4D	Proximal tubule	Immune Cells	0.547
PLXNB2	SEMA4D	Proximal tubule	Immune Cells	0.375
PLXNB1	SEMA4D	tubular cells	Immune Cells	0.606
PLXNB2	SEMA4D	Tubular cells	Immune Cells	0.356
JAG1	NOTCH2	Tubular cells	Immune Cells	0.31
